# Supplementary material for: Protein, Amino Acid, Oil, Fatty Acid, Sugar, Anthocyanin, Isoflavone, Lutein, and Antioxidant Variations in Colored Seed-Coated Soybeans
Source: Plants (Basel). 2021 Aug 25;10(9):1765. doi: 10.3390/plants10091765 (PMC8468453; doi:10.3390/plants10091765)
Supplement: Supplementary file 1 [file plants-10-01765-s001.zip]

Archive with 1 entries (1 files):
- plants-1316171-supplementary.pdf
